# Supplementary material for: Job Satisfaction of Registered Respiratory Therapists in Primary Care: Addressing Recruitment and Retention in Ontario and Manitoba
Source: Behav Sci (Basel). 2025 Sep 24;15(10):1301. doi: 10.3390/bs15101301 (PMC12561674; doi:10.3390/bs15101301)
Supplement: Supplementary file 1 [file behavsci-15-01301-s001.zip]

Archive with 1 entries (1 files):
- behavsci-3585133-supplementary.pdf
